# Supplementary material for: High Diversity of the Saliva Microbiome in Batwa Pygmies
Source: PLoS One. 2011 Aug 16;6(8):e23352. doi: 10.1371/journal.pone.0023352 (PMC3156759; doi:10.1371/journal.pone.0023352)
Supplement: Table S1 — Count of detected microbial genera in Batwa Pygmy individuals. (XLS) [file pone.0023352.s002.xls]

## Sheet: count
Supplementary table 1 (S1). Count of detected microbial genera in Batwa Pygmy individuals.
	bp_1	bp_11	bp_19	bp_20	bp_22	bp_23	bp_24	bp_26	bp_27	bp_32	bp_35	bp_36	bp_37	bp_45	bp_46	bp_47	bp_49	bp_5	bp_51	bp_52	bp_53	bp_54	bp_55	bp_56	bp_58	bp_60	bp_61	bp_63	bp_64	bp_65	bp_66	bp_67	bp_69	bp_7	bp_70	bp_71	bp_72	bp_73	bp_83
Abiotrophia	1	0	0	1	0	0	0	0	0	0	0	0	0	0	3	5	0	0	2	2	1	5	2	0	0	0	0	0	0	0	2	11	0	2	1	1	0	0	0
Acetivibrio	0	0	5	0	0	1	0	1	0	0	0	1	0	0	0	1	0	0	8	7	0	0	0	0	3	0	0	0	0	0	0	0	0	0	0	0	0	0	0
Acetobacter	0	0	0	0	0	0	0	0	0	0	0	0	0	0	0	0	0	0	0	0	0	0	0	0	0	0	0	1	0	0	0	0	0	0	0	0	0	0	0
Acholeplasma	0	0	0	0	0	0	0	0	0	0	0	0	0	0	0	0	0	0	0	0	0	0	0	1	0	0	0	0	0	0	0	0	0	0	0	0	0	0	0
Acinetobacter	0	0	0	0	0	0	0	0	0	0	0	0	0	0	0	1	0	0	0	0	0	0	0	0	1	0	0	0	0	0	0	4	0	0	0	0	0	0	0
Actinobacillus	7	0	4	3	0	3	0	1	0	0	0	0	0	0	0	10	0	2	0	1	0	13	0	0	0	0	3	0	0	0	0	0	0	0	0	0	0	0	0
Actinobaculum	0	0	0	0	0	0	0	0	0	0	0	0	0	0	0	0	0	1	0	0	0	0	0	0	0	0	0	0	0	0	0	0	0	0	0	0	0	0	0
Actinomyces	0	1	9	19	1	1	1	23	0	0	0	0	0	0	0	15	9	2	16	16	12	13	7	1	0	7	3	1	0	0	1	2	0	8	0	0	0	0	0
Aeromonas	0	0	0	0	0	0	0	0	0	0	0	0	0	0	0	0	1	0	0	0	0	0	0	0	0	0	0	0	0	0	0	0	0	0	0	0	0	0	0
Aggregatibacter	19	4	5	1	0	19	1	41	1	1	0	8	0	13	1	13	1	3	37	23	1	36	0	8	1	3	3	0	1	0	1	12	0	21	2	0	0	1	0
Allisonella	0	0	0	0	0	1	0	0	0	0	0	0	0	0	0	0	0	0	1	1	0	0	0	0	0	0	0	0	0	0	0	0	0	0	0	0	0	0	0
Anaeroglobus	0	0	0	2	0	0	0	0	0	0	0	0	0	0	0	0	0	0	1	2	0	0	0	0	0	0	0	1	0	0	0	0	0	2	0	0	0	0	0
Anaerovorax	0	0	0	0	0	0	0	0	0	0	0	0	0	0	0	0	0	0	0	1	0	1	0	0	0	0	0	0	0	0	2	0	0	0	0	0	0	0	0
Aquabacterium	0	0	0	0	0	0	0	0	0	0	0	0	0	0	0	0	0	0	1	1	0	0	0	0	0	2	0	0	0	0	0	0	0	0	0	0	0	0	0
Asteroleplasma	0	0	0	0	0	0	0	0	0	0	0	0	0	0	0	0	0	0	0	0	0	0	0	0	0	0	0	1	0	0	0	0	0	0	0	0	0	0	0
Asticcacaulis	0	0	0	0	0	0	0	0	0	0	2	0	0	0	0	0	0	0	0	0	0	0	0	0	0	0	0	0	0	0	0	0	0	0	0	0	0	0	0
Atopobium	0	0	1	1	0	1	0	4	0	0	0	2	0	0	0	0	1	1	5	12	2	1	0	1	0	1	0	0	0	0	1	1	0	0	0	0	0	0	0
Bacteroides	0	0	0	1	0	0	0	0	0	0	0	0	0	0	0	0	0	0	0	0	0	0	0	0	0	0	0	0	0	0	0	0	0	0	0	0	0	0	0
Barnesiella	0	0	0	0	0	1	0	0	0	0	0	0	0	0	0	0	0	0	0	0	0	0	0	0	0	0	0	0	0	0	0	0	0	0	0	0	0	0	0
Bergeriella	0	0	0	0	0	0	0	0	0	0	0	0	0	0	0	0	0	0	1	0	0	0	0	0	0	0	0	0	0	0	0	0	0	0	0	0	0	0	0
Bibersteinia	0	0	0	0	0	0	0	0	0	0	0	0	0	0	0	0	0	0	0	0	0	2	0	0	0	0	0	0	0	0	0	0	0	0	0	0	0	0	0
Blautia	0	0	0	0	0	0	0	0	0	0	0	0	0	0	0	0	0	0	0	0	0	0	0	0	0	0	0	0	0	0	0	0	0	1	0	0	0	0	0
Bulleidia	0	0	1	0	0	0	0	0	0	0	0	0	0	0	0	0	0	0	2	3	0	0	0	0	1	0	0	2	0	0	0	0	0	0	0	0	0	0	0
Burkholderia	0	0	0	0	0	0	7	0	0	0	0	0	0	0	0	0	0	0	0	0	0	0	0	0	0	0	0	0	0	0	0	0	0	0	0	0	0	0	0
Buttiauxella	0	0	0	0	4	0	1	0	0	0	15	0	0	0	1	0	7	0	0	0	35	0	32	0	12	0	20	0	0	4	0	0	13	0	32	0	1	0	34
Butyrivibrio	0	0	0	0	0	0	0	1	0	0	0	0	0	0	0	0	0	1	0	0	1	0	0	0	0	0	2	1	0	0	0	0	0	0	0	0	0	0	0
Campylobacter	0	0	20	7	0	4	5	12	0	0	1	4	0	1	0	1	0	3	23	28	1	22	24	5	4	3	0	0	0	0	0	0	0	6	0	0	0	1	0
Capnocytophaga	8	0	14	26	0	19	0	22	0	0	0	0	1	0	1	17	1	1	24	4	6	23	0	0	5	3	0	0	9	0	2	5	0	21	8	1	0	4	0
Cardiobacterium	0	0	0	0	0	0	0	0	0	0	0	0	0	0	0	0	3	0	0	0	0	8	0	0	0	0	0	1	0	0	0	0	0	1	0	0	0	0	0
Catonella	0	2	5	1	0	1	0	0	0	0	0	2	0	0	0	1	3	0	4	13	2	1	0	3	0	0	1	1	1	0	0	0	0	1	0	0	0	0	0
Cedecea	0	0	0	0	0	0	0	0	0	0	0	0	0	0	0	0	0	0	0	0	0	0	0	0	1	0	0	0	0	0	0	0	0	0	0	0	0	0	0
Centipeda	0	0	0	0	0	1	0	0	0	0	0	0	0	0	0	0	0	0	2	0	0	0	0	0	0	0	0	0	0	0	0	0	0	0	0	0	0	0	0
Citrobacter	0	129	0	0	39	0	17	0	103	0	0	0	0	0	2	5	24	0	0	0	1	0	47	0	0	0	0	0	0	0	0	0	0	0	0	0	3	0	0
Cloacibacterium	1	1	3	0	0	0	0	0	0	0	0	0	0	2	0	0	0	0	0	0	0	17	0	0	0	0	14	0	1	0	0	2	0	0	0	0	0	0	0
Coprococcus	0	0	0	1	0	1	0	1	0	0	0	0	0	0	0	0	0	0	2	0	0	0	0	0	0	0	1	0	0	0	0	0	0	0	0	0	0	0	0
Corynebacterium	0	0	10	11	3	1	0	0	0	0	0	1	0	1	0	5	0	0	4	5	2	4	2	0	0	0	0	0	0	2	0	2	0	7	1	0	1	1	0
Cronobacter	0	0	0	0	0	0	0	0	0	0	0	0	0	0	0	42	34	0	0	0	0	0	0	0	0	0	0	0	0	0	0	0	0	0	1	0	0	0	0
Curvibacter	0	0	0	0	0	0	0	0	0	0	0	0	0	0	0	0	0	0	0	0	0	0	0	0	0	0	1	0	0	0	0	1	0	0	0	0	0	0	0
Derxia	0	0	1	0	2	0	0	0	0	4	0	3	0	1	0	0	3	0	8	6	0	13	0	0	1	0	1	0	4	2	0	1	0	0	0	0	0	0	0
Desulfomicrobium	0	0	0	1	0	0	0	0	0	0	0	0	0	0	0	0	0	0	0	0	0	0	0	0	0	0	0	0	0	0	0	0	0	0	0	0	0	0	0
Dialister	0	0	0	1	0	10	0	1	0	0	0	0	0	0	0	1	0	2	1	1	1	0	0	1	0	0	1	4	0	0	0	0	0	1	0	0	0	0	0
Dickeya	0	0	0	0	0	0	0	0	0	0	0	0	0	0	0	1	0	0	0	0	0	0	2	0	0	0	0	0	0	0	0	0	0	0	0	0	0	0	0
Dorea	0	0	0	0	0	0	0	0	0	0	0	0	0	0	0	0	0	0	1	2	0	0	0	0	0	0	0	0	0	0	0	0	0	0	0	0	0	0	0
Elizabethkingia	0	0	0	0	0	0	0	0	0	0	0	0	0	0	0	0	0	0	0	0	0	1	0	0	0	0	0	0	0	0	0	0	0	0	0	0	0	0	0
Enterobacter	0	1	0	0	82	0	229	0	1	0	81	0	133	206	192	418	73	0	0	0	1932	0	353	0	158	0	307	0	0	134	0	0	22	0	77	202	137	0	76
Enterococcus	0	0	0	0	0	0	0	0	0	0	0	0	0	0	0	0	0	0	0	0	0	0	0	0	0	0	1	0	0	0	0	0	0	0	0	0	0	0	0
Escherichia	0	0	0	0	70	0	6	0	7	0	0	0	1	0	18	27	7	0	0	0	39	0	0	0	4	0	1	0	0	3	0	0	0	0	1	0	1	0	2
Eubacterium	0	1	0	0	0	0	0	0	0	1	0	0	0	0	0	2	1	0	7	6	2	0	0	0	0	0	3	0	0	0	3	0	0	1	0	0	0	1	0
Filifactor	0	0	2	7	0	1	0	0	0	0	0	0	0	0	0	0	2	0	10	14	0	0	0	1	0	0	1	0	1	0	0	3	0	4	0	0	0	0	0
Fusibacter	0	0	0	0	0	0	0	0	0	0	0	0	0	0	0	0	0	0	0	0	0	0	0	2	0	0	0	0	0	0	0	0	0	0	0	0	0	0	0
Fusobacterium	22	12	50	11	2	32	0	21	3	6	0	17	0	1	12	63	8	13	67	47	26	88	6	9	92	7	6	4	4	6	10	18	2	20	5	0	0	11	4
Gemella	3	5	3	5	0	1	2	9	0	2	0	5	0	0	0	14	0	0	20	13	0	15	2	2	1	1	14	0	1	4	0	3	0	4	4	0	1	1	0
Granulicatella	20	7	4	40	0	8	1	13	0	5	0	8	2	0	1	50	0	6	54	59	2	41	2	6	2	12	20	0	5	4	5	8	0	22	3	0	0	4	0
Haemophilus	49	10	49	16	0	23	7	19	0	19	4	33	2	1	10	40	99	2	73	45	6	114	16	19	12	9	16	0	12	4	28	2	0	20	9	3	0	33	19
Hallella	0	0	0	3	0	0	0	0	0	0	0	0	0	0	0	0	0	1	0	0	0	0	0	0	0	0	0	0	0	0	0	0	0	0	0	0	0	0	0
Helicobacter	0	0	0	0	0	0	0	0	0	0	0	0	0	0	0	0	0	0	0	0	0	0	0	1	0	0	0	0	0	0	0	0	0	0	0	0	0	0	0
Howardella	0	0	0	0	0	0	0	1	0	0	0	0	0	0	0	0	0	0	1	1	0	0	0	0	0	0	0	0	0	0	0	0	0	0	0	0	0	0	0
Hylemonella	0	0	0	0	0	0	0	15	0	0	0	0	0	0	0	0	0	0	0	0	0	0	0	0	0	0	0	0	0	0	0	0	0	0	0	0	0	0	0
Johnsonella	0	0	0	0	0	1	0	0	0	0	0	0	0	0	0	0	0	0	0	0	0	0	0	0	0	0	0	1	1	0	0	0	0	1	0	0	0	0	1
Kingella	2	0	2	1	0	1	0	3	0	0	0	9	2	0	1	2	0	0	3	2	0	16	0	1	2	1	1	0	1	1	0	1	0	3	0	0	0	3	0
Klebsiella	0	0	0	0	0	0	0	0	0	0	0	0	0	0	0	169	403	0	0	0	0	0	0	0	0	0	1	0	0	0	0	0	0	0	2	1	0	0	0
Lactobacillus	0	0	0	0	0	0	0	0	0	0	0	0	0	0	0	0	0	0	0	0	0	0	0	0	0	0	0	2	0	0	0	0	0	0	0	0	0	0	0
Lactococcus	0	0	0	0	0	0	0	0	0	0	0	0	0	0	0	0	0	0	0	0	0	0	1	0	0	0	0	0	0	0	0	0	0	0	0	0	0	0	0
Leptotrichia	4	14	48	26	0	14	25	22	0	5	3	13	0	0	5	6	23	13	66	59	12	54	11	4	3	31	13	48	43	3	4	15	9	70	5	10	5	6	1
Leuconostoc	0	0	0	0	0	0	0	0	0	0	0	0	0	0	0	0	0	0	0	0	0	0	1	0	0	0	0	0	0	0	0	0	0	0	0	0	0	0	0
Luteococcus	0	0	0	1	0	0	0	0	0	0	0	0	0	0	0	0	0	0	0	0	0	0	0	0	0	0	0	0	0	0	0	0	0	1	0	0	0	0	0
Megasphaera	0	0	0	1	0	4	1	0	0	0	0	0	0	0	0	0	1	1	5	6	2	0	0	1	1	2	0	0	0	0	0	0	0	0	0	0	0	0	0
Methylobacterium	0	0	0	2	0	0	0	0	0	0	0	0	0	0	0	0	0	0	0	0	0	0	0	0	0	0	0	0	0	0	0	0	0	0	0	0	0	0	0
Mitsuokella	0	0	1	0	0	5	3	0	0	0	0	0	0	0	0	0	0	2	0	0	0	0	0	0	0	0	0	0	0	0	0	0	0	0	0	0	0	0	0
Mobiluncus	0	0	1	1	0	0	0	0	0	0	0	0	0	0	0	0	0	0	0	0	0	0	0	0	0	0	0	0	0	0	0	0	0	0	0	0	0	0	0
Mogibacterium	0	0	0	0	0	0	0	0	0	0	0	0	0	0	0	0	0	0	0	1	0	0	0	0	0	0	0	0	0	0	0	0	0	0	0	0	0	0	0
Moraxella	1	0	0	0	0	0	0	0	0	0	0	0	0	0	0	1	6	0	0	0	0	0	0	0	0	0	0	0	4	0	0	0	0	0	0	0	0	0	0
Morganella	0	0	0	0	0	0	0	0	0	0	0	0	0	0	0	0	0	0	0	0	0	0	13	0	0	0	0	0	0	0	0	0	0	0	0	0	0	0	0
Moryella	0	2	1	0	0	3	0	0	0	0	0	4	0	0	0	0	0	0	2	0	0	1	0	0	0	1	0	0	0	0	0	0	0	0	0	0	0	0	0
Mycoplasma	0	0	0	0	0	0	0	0	0	0	1	0	0	0	0	0	0	0	0	0	0	0	0	0	0	0	0	1	0	0	0	2	0	1	0	0	0	0	0
Neisseria	54	0	78	2	0	7	2	97	0	0	1	19	2	1	5	129	5	15	119	40	10	359	9	13	7	20	40	2	19	10	38	61	2	106	3	8	0	14	17
Odoribacter	0	0	0	0	0	0	0	0	0	0	0	0	0	0	0	1	0	0	0	0	0	0	0	0	0	0	0	0	0	0	0	0	0	0	0	0	0	0	0
Oribacterium	1	1	26	1	0	1	1	4	1	2	0	7	0	0	5	0	1	1	13	4	6	3	2	8	3	2	0	4	1	0	1	2	2	4	0	0	0	0	0
Ottowia	0	0	0	1	0	0	0	19	0	0	0	0	0	0	0	0	0	0	0	0	0	0	0	0	0	0	0	0	0	0	0	0	0	0	0	0	0	0	0
Paludibacter	0	0	2	1	0	1	0	0	0	3	0	0	0	0	0	0	1	0	1	1	0	12	0	1	0	0	0	0	0	0	0	0	0	3	0	0	0	0	0
Parabacteroides	0	0	0	0	0	1	0	0	0	0	0	0	0	0	0	0	0	0	0	0	0	0	0	0	0	0	0	0	0	0	0	0	0	0	0	0	0	0	0
Paraprevotella	1	3	7	7	0	14	0	2	2	0	0	3	0	0	0	0	0	0	29	30	0	3	0	4	1	7	0	0	0	0	10	0	0	2	1	0	0	0	0
Parvimonas	0	0	3	1	0	1	0	1	0	0	0	0	0	0	0	2	0	0	3	3	3	1	0	1	4	0	3	1	0	0	0	0	0	0	0	1	0	1	0
Pectobacterium	0	0	0	0	0	0	0	0	0	0	0	0	0	0	0	0	0	0	0	0	0	0	1	0	0	0	0	0	0	0	0	0	0	0	0	0	0	0	0
Pelomonas	0	0	0	0	0	0	0	0	0	0	0	0	0	0	0	0	1	0	0	0	0	0	0	0	0	0	0	0	0	0	0	0	0	0	0	0	0	0	0
Peptococcus	0	0	0	0	0	0	0	0	0	0	0	1	0	0	0	0	0	0	1	0	1	0	0	0	0	0	0	0	0	0	0	0	0	0	0	0	0	0	0
Peptoniphilus	0	0	0	0	0	2	0	0	0	0	0	0	0	0	0	0	0	0	2	3	0	0	0	0	0	0	0	0	0	0	0	0	0	0	0	0	0	0	0
Peptostreptococcus	0	0	0	0	0	0	0	0	0	0	0	0	0	0	0	0	1	0	5	2	0	0	0	5	2	0	0	0	0	0	1	2	0	2	2	0	0	1	0
Phocaeicola	0	0	1	1	0	2	0	0	0	0	0	0	0	0	0	0	0	0	0	0	0	0	0	0	0	0	0	0	0	0	0	0	0	1	0	0	0	0	0
Porphyromonas	94	21	42	37	0	66	9	39	0	1	2	35	2	0	12	55	6	24	151	123	15	92	4	43	79	7	24	10	4	0	12	8	0	66	11	1	0	8	11
Prevotella	26	122	203	109	20	242	34	35	12	10	1	87	1	4	15	60	83	96	553	521	133	67	22	131	69	97	17	63	75	16	89	22	11	167	29	1	2	38	42
Propionibacterium	0	0	0	1	0	0	0	0	0	0	0	0	0	0	0	0	0	0	0	0	0	0	0	0	0	0	0	0	0	0	0	0	0	0	0	0	0	0	0
Providencia	0	0	0	0	0	0	0	0	0	0	0	0	2	0	29	0	0	0	300	0	0	0	0	0	102	0	0	0	0	0	0	0	0	0	0	0	0	0	0
Pseudobutyrivibrio	0	0	1	0	0	0	0	0	0	0	0	0	0	0	0	0	0	0	0	0	0	0	0	3	0	0	0	0	0	0	0	0	0	0	0	0	0	0	0
Pseudomonas	0	0	0	0	0	0	0	0	0	0	0	0	0	0	0	0	0	0	0	0	0	0	0	0	67	0	0	0	0	0	0	0	0	0	0	0	0	0	0
Pyramidobacter	0	0	1	1	0	0	0	0	0	0	0	0	0	0	0	0	0	0	0	0	0	0	0	0	0	0	0	0	0	0	0	0	0	0	0	0	0	0	0
Ralstonia	11	0	8	1	0	4	0	5	0	0	0	2	0	0	0	30	4	9	30	8	0	96	0	1	0	4	14	2	7	0	34	2	0	9	1	3	0	2	0
Raoultella	0	0	0	0	0	0	0	0	0	0	0	0	0	0	0	12	0	0	0	0	0	0	0	0	0	0	0	0	0	0	0	0	0	0	0	0	0	0	0
Rikenella	0	0	0	0	0	2	0	1	0	0	0	0	0	0	0	0	0	0	2	3	0	0	0	0	0	0	0	0	0	0	0	0	0	0	0	0	0	0	0
Roseburia	0	0	0	0	0	0	0	0	0	0	0	0	0	0	0	0	0	0	2	0	0	0	0	0	0	0	0	0	0	0	0	0	0	0	0	0	0	0	0
Rothia	16	8	23	33	2	34	7	11	0	6	7	8	0	2	6	41	2	2	55	28	186	200	10	9	3	8	12	0	11	5	5	3	5	13	0	1	11	16	15
Salmonella	0	0	0	0	14	0	0	0	70	0	0	0	0	0	0	0	0	0	0	0	0	0	0	0	1	0	0	0	0	0	0	0	0	0	0	0	0	0	0
Sanguibacter	0	0	0	0	0	0	0	0	0	0	0	0	0	0	0	0	0	0	0	0	0	0	0	0	0	0	0	0	0	0	0	0	0	0	0	0	0	1	0
Schwartzia	0	0	0	2	0	0	0	0	0	0	0	0	0	0	0	0	0	4	1	1	0	0	0	0	0	0	0	2	1	0	0	0	0	0	0	0	0	0	0
Selenomonas	0	5	7	15	0	5	2	5	0	0	0	0	0	1	6	3	4	4	8	8	3	10	2	1	0	0	0	9	4	0	0	0	0	13	0	0	0	0	1
Serratia	0	0	0	0	5	0	1	0	0	0	12	0	0	0	0	0	6	0	0	0	15	0	165	0	7	0	6	0	0	1	0	0	25	0	127	0	3	0	86
Sharpea	0	0	0	0	0	1	0	0	0	0	0	0	0	0	0	0	0	0	1	1	0	0	0	0	0	0	0	0	0	0	0	0	0	0	0	0	0	0	0
Shuttleworthia	0	0	0	0	0	1	1	0	0	0	0	0	0	0	0	0	0	1	1	1	0	0	0	0	0	0	0	0	0	0	0	0	0	0	0	0	0	0	0
Simonsiella	0	0	1	0	0	0	0	0	0	0	0	0	0	0	0	0	0	0	0	0	0	0	0	0	0	0	0	0	0	0	0	0	0	0	0	0	0	0	0
Sneathia	0	0	1	0	0	2	0	1	0	0	0	1	0	1	0	11	0	2	3	3	0	1	0	0	2	0	13	0	2	0	0	2	0	0	0	0	0	0	1
Solobacterium	0	3	2	9	0	0	1	0	0	0	0	1	0	0	0	1	1	0	8	6	0	1	0	3	0	1	0	2	0	0	1	0	0	1	0	0	0	2	0
Sphingobium	0	0	0	0	0	0	0	0	0	0	0	0	0	0	0	0	0	0	0	0	1	0	0	0	0	0	0	0	0	0	0	0	0	0	0	0	0	0	0
Spirochaeta	0	0	0	0	0	0	0	0	0	0	0	0	0	0	0	0	0	0	0	4	0	0	0	0	0	0	0	0	0	0	0	0	0	1	0	0	0	0	0
Staphylococcus	0	0	0	0	0	0	0	0	0	0	0	0	0	0	0	0	0	0	1	1	0	0	0	0	0	0	0	0	0	0	0	0	0	1	0	0	0	0	0
Streptobacillus	2	0	1	0	0	1	0	0	6	1	0	2	0	1	0	0	0	1	0	0	0	8	0	0	0	0	0	0	0	0	0	0	0	0	2	0	0	0	0
Streptococcus	104	54	106	117	2	103	39	62	2	34	8	95	8	6	5	178	21	56	356	451	91	286	38	144	23	92	132	32	52	50	21	107	3	136	41	14	1	82	16
Streptophyta	0	0	97	244	0	0	1	2	1	5	0	1	0	0	1	0	0	0	3	0	0	0	0	1	0	0	0	0	0	0	0	1	0	1	0	0	0	0	0
Syntrophomonas	0	0	0	0	0	1	0	0	0	0	0	0	0	0	0	0	0	0	0	0	0	0	0	0	0	0	0	0	0	0	0	0	0	0	0	0	0	0	0
TM7_genera_incertae_sedis	0	5	14	15	0	3	0	10	0	0	0	2	0	0	0	6	4	2	14	6	6	6	0	0	2	2	2	3	5	5	0	0	0	18	1	0	0	5	1
Tannerella	0	0	3	5	0	3	1	0	0	0	0	0	0	0	1	1	0	2	4	0	1	1	1	0	0	0	1	0	1	0	0	3	0	3	2	0	0	1	0
Thermovirga	0	0	0	3	0	1	0	2	0	0	0	0	0	0	0	0	0	1	5	2	4	1	0	0	0	0	0	0	0	0	0	0	0	4	0	0	0	0	0
Treponema	0	4	3	23	0	53	1	2	0	0	0	0	0	1	0	0	4	4	19	29	1	0	1	8	5	2	1	8	1	1	0	8	0	13	0	0	1	0	0
Variovorax	0	0	0	0	0	0	0	0	0	0	0	0	0	0	0	0	9	0	1	2	0	0	0	0	0	0	2	0	0	0	0	0	0	0	0	0	0	0	0
Veillonella	3	20	16	11	1	27	7	16	0	14	0	28	3	0	24	7	16	20	186	155	78	39	17	25	20	51	3	4	17	3	17	8	6	39	2	2	1	16	2
Wolinella	0	0	0	1	0	0	0	0	0	0	0	0	0	0	0	0	0	0	0	1	0	0	0	0	0	0	0	0	0	0	0	0	0	0	0	0	0	0	0
unknown	10	3	31	51	0	26	8	11	1	2	1	16	2	1	0	22	7	12	59	57	5	15	3	19	9	4	0	1	2	1	2	3	0	24	3	4	0	5	4
