# Supplementary material for: High Diversity of the Saliva Microbiome in Batwa Pygmies
Source: PLoS One. 2011 Aug 16;6(8):e23352. doi: 10.1371/journal.pone.0023352 (PMC3156759; doi:10.1371/journal.pone.0023352)
Supplement: Table S2 — Count of sequence reads assigned to each detected microbial genus in Batwa and groups from the Democratic Republic of the Congo (DRC) and Sierra Leone (SL). (XLS) [file pone.0023352.s003.xls]

## Sheet: Sheet1
Supplementary table 2 (S2). Count of sequence reads assigned to each detected
microbial genus in Batwa and groups from
the Democratic Republic of the Congo (DRC) and Sierra Leone (SL).
	Byaka Pygmy	DRC	SL
Abiotrophia	39	1	0
Acetivibrio*	27	1	4
Acetobacter*	1	0	0
Acholeplasma*	1	0	0
Achromobacter	0	24	4
Acinetobacter	6	0	2
Actinobacillus	47	4	10
Actinobaculum	1	0	0
Actinomyces	168	30	139
Aeromonas*	1	0	0
Aggregatibacter	281	3	31
Allisonella*	3	0	0
Anaeroglobus	8	0	2
Anaerovorax	4	0	1
Aquabacterium*	4	0	1
Asteroleplasma*	1	0	0
Asticcacaulis*	2	0	0
Atopobium	35	3	10
Bacteroides	1	0	0
Barnesiella*	1	0	0
Bergeriella	1	0	0
Bibersteinia*	2	0	6
Blautia*	1	0	0
Bordetella	0	2	0
Brenneria	0	2	0
Budvicia	0	1	0
Bulleidia	9	0	1
Burkholderia	7	0	0
Buttiauxella	211	358	500
Butyrivibrio	6	0	0
Campylobacter	175	2	10
Capnocytophaga	225	0	14
Cardiobacterium	13	0	0
Catonella	42	1	1
Cedecea	1	0	0
Centipeda	3	0	0
Citrobacter	370	391	252
Cloacibacterium	41	0	0
Coprococcus	6	1	0
Corynebacterium	63	2	6
Cronobacter*	77	161	6
Curvibacter*	2	0	0
Derxia	50	0	25
Desulfomicrobium	1	0	0
Dialister	25	0	1
Dickeya*	3	0	15
Dolosigranulum	2	0	0
Dorea*	3	0	0
Elizabethkingia*	1	0	0
Enterobacter	4814	837	9046
Enterococcus	1	0	0
Erwinia	0	3	1
Escherichia	187	45	823
Eubacterium	28	1	2
Filifactor	46	1	1
Fusibacter*	2	0	0
Fusobacterium	705	20	358
Gemella	135	14	6
Geobacillus	0	0	1
Granulicatella	414	14	101
Haemophilus	823	46	362
Hallella	4	0	0
Helicobacter	1	0	0
Howardella*	3	0	0
Hylemonella*	15	0	0
Johnsonella	5	0	0
Kingella	58	0	7
Klebsiella	576	600	11
Kluyvera	0	159	2
Lactobacillus	2	0	0
Lactococcus	1	0	0
Leptotrichia	693	24	124
Leuconostoc*	1	0	0
Luteococcus*	2	0	0
Megasphaera	25	1	5
Methylobacterium*	2	0	0
Mitsuokella	11	0	0
Mobiluncus	2	1	1
Mogibacterium	1	2	3
Moraxella	12	1	21
Morganella	13	36	1
Moryella*	14	1	0
Mycoplasma	5	0	5
Neisseria	1314	47	587
Odoribacter*	1	0	0
Oribacterium	107	2	11
Ottowia*	20	0	0
Paludibacter	26	0	1
Pantoea	0	0	1
Parabacteroides*	1	0	0
Paraprevotella*	126	0	0
Parvimonas	29	0	1
Pectobacterium*	1	1	3
Pelomonas*	1	0	0
Peptococcus	3	0	0
Peptoniphilus	7	0	0
Peptostreptococcus	23	0	2
Phocaeicola*	5	0	0
Porphyromonas	1114	17	266
Prevotella	3325	128	1158
Propionibacterium	1	0	0
Proteus	0	1	0
Providencia*	433	244	0
Pseudobutyrivibrio*	4	0	0
Pseudomonas	67	0	2
Pyramidobacter	2	0	0
Ralstonia	287	5	47
Raoultella	12	30	0
Rikenella	8	0	0
Roseburia*	2	0	0
Rothia	804	159	317
Salmonella	85	0	11
Sanguibacter*	1	0	0
Schwartzia	11	0	0
Selenomonas	116	0	5
Serratia	459	1083	889
Sharpea*	3	0	0
Shuttleworthia	5	0	0
Simonsiella	1	0	1
Sneathia	46	0	1
Solobacterium	43	9	12
Sphingobium*	1	0	0
Spirochaeta*	5	0	0
Staphylococcus	3	0	0
Streptobacillus	25	0	0
Streptococcus	3168	732	2198
Streptophyta*	358	1	11
Syntrophomonas*	1	0	0
TM7_genera_incertae_sedis	137	1	2
Tannerella	34	0	6
Tepidimicrobium	0	0	1
Tessaracoccus*	1	0	1
Thermovirga	23	0	2
Treponema	193	0	5
Variovorax	14	0	0
Veillonella	904	59	231
Wolinella	2	0	0
Yersinia	0	1	0
unknown	424	40	126
*Genera previously not reported from the human oral cavity
